# Supplementary material for: Trade in medicines and the public's health: a time series analysis of import disruptions during the 2015 India-Nepal border blockade
Source: Global Health. 2017 Aug 22;13:61. doi: 10.1186/s12992-017-0282-0 (PMC5568715; doi:10.1186/s12992-017-0282-0)
Supplement: Supplementary file 2 — Residual calculation for penicillin and streptomycin exports. (XLSX 54 kb) [file 12992_2017_282_MOESM2_ESM.xlsx]

## Sheet: Monthly Data
Month	Commodity	CommodityDescription	Netweight kg	Value $	Unit Price $/gm	Constant Dollar Unit Price
2011-01-01	300410	Penicillins and streptomycins, derivs, in dosage	3420	123343	0.0360652	0.0342239	YEAR	CPI	RATIO
2011-02-01	300410	Penicillins and streptomycins, derivs, in dosage	4135	165270	0.0399686	0.037928	2011	224.9	0.948945
2011-03-01	300410	Penicillins and streptomycins, derivs, in dosage	6194	236768	0.0382254	0.0362738	2012	229.594	0.968776
2011-04-01	300410	Penicillins and streptomycins, derivs, in dosage	1021	26344	0.0258022	0.0244848	2013	232.957	0.983122
2011-05-01	300410	Penicillins and streptomycins, derivs, in dosage	14283	217435	0.0152233	0.0144461	2014	236.736	0.998734
2011-06-01	300410	Penicillins and streptomycins, derivs, in dosage	1452	54763	0.0377156	0.03579	2015	237.017	1
2011-07-01	300410	Penicillins and streptomycins, derivs, in dosage	1028	66637	0.064822	0.0615125	2016	241	1.01688
2011-08-01	300410	Penicillins and streptomycins, derivs, in dosage	1892	80683	0.0426443	0.0404671	CONSTANT 2015
2011-09-01	300410	Penicillins and streptomycins, derivs, in dosage	1358	54564	0.0401797	0.0381283
2011-10-01	300410	Penicillins and streptomycins, derivs, in dosage	13342	51383	0.00385122	0.0036546
2011-11-01	300410	Penicillins and streptomycins, derivs, in dosage	1601	53223	0.0332436	0.0315464
2011-12-01	300410	Penicillins and streptomycins, derivs, in dosage	1085	63184	0.0582341	0.055261
2012-01-01	300410	Penicillins and streptomycins, derivs, in dosage	783	20946	0.026751	0.0259157
2012-02-01	300410	Penicillins and streptomycins, derivs, in dosage	300	23756	0.0791867	0.0767142
2012-03-01	300410	Penicillins and streptomycins, derivs, in dosage	9401	220402	0.0234445	0.0227125
2012-04-01	300410	Penicillins and streptomycins, derivs, in dosage	440	20918	0.0475409	0.0460565
2012-06-01	300410	Penicillins and streptomycins, derivs, in dosage	1077	40979	0.0380492	0.0368612
2012-07-01	300410	Penicillins and streptomycins, derivs, in dosage	97	1536	0.0158351	0.0153406
2012-08-01	300410	Penicillins and streptomycins, derivs, in dosage	65	285	0.00438462	0.00424771
2012-09-01	300410	Penicillins and streptomycins, derivs, in dosage	6020	172004	0.0285721	0.02768
2012-10-01	300410	Penicillins and streptomycins, derivs, in dosage	938	36139	0.0385277	0.0373247
2012-11-01	300410	Penicillins and streptomycins, derivs, in dosage	6020	74479	0.0123719	0.0119856
2012-12-01	300410	Penicillins and streptomycins, derivs, in dosage	600	14674	0.0244567	0.023693
2013-01-01	300410	Penicillins and streptomycins, derivs, in dosage	15140	219105	0.0144719	0.0142277
2013-02-01	300410	Penicillins and streptomycins, derivs, in dosage	4340	77365	0.017826	0.0175252
2013-03-01	300410	Penicillins and streptomycins, derivs, in dosage	3735	53438	0.0143074	0.0140659
2013-04-01	300410	Penicillins and streptomycins, derivs, in dosage	1690	46178	0.0273243	0.0268631
2013-05-01	300410	Penicillins and streptomycins, derivs, in dosage	1940	60626	0.0312505	0.0307231
2013-06-01	300410	Penicillins and streptomycins, derivs, in dosage	14500	172005	0.0118624	0.0116622
2013-07-01	300410	Penicillins and streptomycins, derivs, in dosage	29715	630895	0.0212315	0.0208732
2013-08-01	300410	Penicillins and streptomycins, derivs, in dosage
2013-09-01	300410	Penicillins and streptomycins, derivs, in dosage	6560	94083	0.0143419	0.0140999
2013-10-01	300410	Penicillins and streptomycins, derivs, in dosage	3560	59906	0.0168275	0.0165435
2013-11-01	300410	Penicillins and streptomycins, derivs, in dosage	8290	192064	0.0231682	0.0227771
2013-12-01	300410	Penicillins and streptomycins, derivs, in dosage	49778	983962	0.019767	0.0194334
2014-01-01	300410	Penicillins and streptomycins, derivs, in dosage	13784	277033	0.0200982	0.0200727
2014-02-01	300410	Penicillins and streptomycins, derivs, in dosage	4810	88429	0.0183844	0.0183611
2014-03-01	300410	Penicillins and streptomycins, derivs, in dosage	40738	954744	0.0234362	0.0234065
2014-04-01	300410	Penicillins and streptomycins, derivs, in dosage	16808	139887	0.00832264	0.00831211
2014-05-01	300410	Penicillins and streptomycins, derivs, in dosage	38302	251124	0.00655642	0.00654812
2014-06-01	300410	Penicillins and streptomycins, derivs, in dosage	45446	232573	0.00511757	0.00511109
2014-07-01	300410	Penicillins and streptomycins, derivs, in dosage	49647	392615	0.00790813	0.00789812
2014-08-01	300410	Penicillins and streptomycins, derivs, in dosage	41308	353824	0.00856551	0.00855467
2014-09-01	300410	Penicillins and streptomycins, derivs, in dosage	9577	213431	0.0222858	0.0222576
2014-10-01	300410	Penicillins and streptomycins, derivs, in dosage	29892	346566	0.0115939	0.0115793
2014-11-01	300410	Penicillins and streptomycins, derivs, in dosage	12436	252062	0.0202687	0.0202431
2014-12-01	300410	Penicillins and streptomycins, derivs, in dosage	40006	389123	0.00972662	0.0097143
2015-01-01	300410	Penicillins and streptomycins, derivs, in dosage	16695	235378	0.0140987	0.0140987
2015-02-01	300410	Penicillins and streptomycins, derivs, in dosage	22350	311094	0.0139192	0.0139192
2015-03-01	300410	Penicillins and streptomycins, derivs, in dosage	7173	230896	0.0321896	0.0321896
2015-04-01	300410	Penicillins and streptomycins, derivs, in dosage	12553	253300	0.0201784	0.0201784
2015-05-01	300410	Penicillins and streptomycins, derivs, in dosage	37681	256425	0.00680515	0.00680515
2015-06-01	300410	Penicillins and streptomycins, derivs, in dosage	14894	243204	0.016329	0.016329
2015-07-01	300410	Penicillins and streptomycins, derivs, in dosage	17450	255985	0.0146696	0.0146696
2015-08-01	300410	Penicillins and streptomycins, derivs, in dosage	23889	231224	0.0096791	0.0096791
2015-09-01	300410	Penicillins and streptomycins, derivs, in dosage	35610	215400	0.00604886	0.00604886
2015-10-01	300410	Penicillins and streptomycins, derivs, in dosage	90	2245	0.0249444	0.0249444
2015-11-01	300410	Penicillins and streptomycins, derivs, in dosage	11920	269267	0.0225895	0.0225895
2015-12-01	300410	Penicillins and streptomycins, derivs, in dosage	50884	1329904	0.026136	0.026136
2016-01-01	300410	Penicillins and streptomycins, derivs, in dosage	36138	1222990	0.0338422	0.0344134
2016-02-01	300410	Penicillins and streptomycins, derivs, in dosage	26695	565849	0.0211968	0.0215546
2016-03-01	300410	Penicillins and streptomycins, derivs, in dosage	25878	607425	0.0234726	0.0238688
2016-04-01	300410	Penicillins and streptomycins, derivs, in dosage	21490	620092	0.0288549	0.0293419
2016-05-01	300410	Penicillins and streptomycins, derivs, in dosage	35197	474148	0.0134713	0.0136986
2016-06-01	300410	Penicillins and streptomycins, derivs, in dosage	16103	259825	0.0161352	0.0164075
2016-07-01	300410	Penicillins and streptomycins, derivs, in dosage	106831	324879	0.00304106	0.00309238
2016-08-01			48771	530966	0.0108869	0.0110707
2016-09-01		A general rule of thumb for figuring out what the standardized residual means, is:	36905	441715	0.011969	0.012171
		If the residual is less than -2, the cell’s observed frequency is less than the expected frequency.
		Greater than 2 and the observed frequency is greater than the expected frequency.
		If your residuals are +/-3, then it means that something extremely unusual is happening. If you get +/-4, it’s something from the Twilight Zone! This makes sense if you think about the 68 95 99.7 rule: if your data is normally distributed, 95% of your data should be within 2 standard deviations from the mean. If you have something greater than that, then you’re looking at an outlier.
		USING JANUARY 2011-JANUARY 2015 volume/price
	Vapor Pressure Model: y=exp(a+b/x+cln(x))
	Coefficient Data:
	a =	-0.0550883
	b =	-172.92
	c =	-0.425878

## Sheet: Volume v. unit price regression
Month	Commodity	CommodityDescription	Netweight kg	Value $	Unit Price $/gm	Kg	Unit Price
2011-01-01	300410	Penicillins and streptomycins, derivs, in dosage	3420	123343	0.0360652	3420	0.0360652								YEAR	CPI	RATIO
2011-02-01	300410	Penicillins and streptomycins, derivs, in dosage	4135	165270	0.0399686	4135	0.0399686								2011	224.9	0.948945
2011-03-01	300410	Penicillins and streptomycins, derivs, in dosage	6194	236768	0.0382254	6194	0.0382254								2012	229.594	0.968776
2011-04-01	300410	Penicillins and streptomycins, derivs, in dosage	1021	26344	0.0258022	1021	0.0258022								2013	232.957	0.983122
2011-05-01	300410	Penicillins and streptomycins, derivs, in dosage	14283	217435	0.0152233	14283	0.0152233								2014	236.736	0.998734
2011-06-01	300410	Penicillins and streptomycins, derivs, in dosage	1452	54763	0.0377156	1452	0.0377156								2015	237.017	1
2011-07-01	300410	Penicillins and streptomycins, derivs, in dosage	1028	66637	0.064822	1028	0.064822								2016	241	1.01688
2011-08-01	300410	Penicillins and streptomycins, derivs, in dosage	1892	80683	0.0426443	1892	0.0426443								CONSTANT 2015
2011-09-01	300410	Penicillins and streptomycins, derivs, in dosage	1358	54564	0.0401797	1358	0.0401797
2011-10-01	300410	Penicillins and streptomycins, derivs, in dosage	13342	51383	0.00385122	13342	0.00385122
2011-11-01	300410	Penicillins and streptomycins, derivs, in dosage	1601	53223	0.0332436	1601	0.0332436
2011-12-01	300410	Penicillins and streptomycins, derivs, in dosage	1085	63184	0.0582341	1085	0.0582341
2012-01-01	300410	Penicillins and streptomycins, derivs, in dosage	783	20946	0.026751	783	0.026751
2012-02-01	300410	Penicillins and streptomycins, derivs, in dosage	300	23756	0.0791867	300	0.0791867
2012-03-01	300410	Penicillins and streptomycins, derivs, in dosage	9401	220402	0.0234445	9401	0.0234445
2012-04-01	300410	Penicillins and streptomycins, derivs, in dosage	440	20918	0.0475409	440	0.0475409
2012-06-01	300410	Penicillins and streptomycins, derivs, in dosage	1077	40979	0.0380492	1077	0.0380492
2012-07-01	300410	Penicillins and streptomycins, derivs, in dosage	97	1536	0.0158351	97	0.0158351
2012-08-01	300410	Penicillins and streptomycins, derivs, in dosage	65	285	0.00438462	65	0.00438462			Vapor Pressure Model: y=exp(a+b/x+cln(x))
2012-09-01	300410	Penicillins and streptomycins, derivs, in dosage	6020	172004	0.0285721	6020	0.0285721			Coefficient Data:
2012-10-01	300410	Penicillins and streptomycins, derivs, in dosage	938	36139	0.0385277	938	0.0385277			a =	-0.0550883
2012-11-01	300410	Penicillins and streptomycins, derivs, in dosage	6020	74479	0.0123719	6020	0.0123719			b =	-172.92
2012-12-01	300410	Penicillins and streptomycins, derivs, in dosage	600	14674	0.0244567	600	0.0244567			c =	-0.425878
2013-01-01	300410	Penicillins and streptomycins, derivs, in dosage	15140	219105	0.0144719	15140	0.0144719
2013-02-01	300410	Penicillins and streptomycins, derivs, in dosage	4340	77365	0.017826	4340	0.017826
2013-03-01	300410	Penicillins and streptomycins, derivs, in dosage	3735	53438	0.0143074	3735	0.0143074
2013-04-01	300410	Penicillins and streptomycins, derivs, in dosage	1690	46178	0.0273243	1690	0.0273243
2013-05-01	300410	Penicillins and streptomycins, derivs, in dosage	1940	60626	0.0312505	1940	0.0312505
2013-06-01	300410	Penicillins and streptomycins, derivs, in dosage	14500	172005	0.0118624	14500	0.0118624
2013-07-01	300410	Penicillins and streptomycins, derivs, in dosage	29715	630895	0.0212315	29715	0.0212315
2013-08-01	300410	Penicillins and streptomycins, derivs, in dosage
2013-09-01	300410	Penicillins and streptomycins, derivs, in dosage	6560	94083	0.0143419	6560	0.0143419
2013-10-01	300410	Penicillins and streptomycins, derivs, in dosage	3560	59906	0.0168275	3560	0.0168275
2013-11-01	300410	Penicillins and streptomycins, derivs, in dosage	8290	192064	0.0231682	8290	0.0231682
2013-12-01	300410	Penicillins and streptomycins, derivs, in dosage	49778	983962	0.019767	49778	0.019767
2014-01-01	300410	Penicillins and streptomycins, derivs, in dosage	13784	277033	0.0200982	13784	0.0200982
2014-02-01	300410	Penicillins and streptomycins, derivs, in dosage	4810	88429	0.0183844	4810	0.0183844
2014-03-01	300410	Penicillins and streptomycins, derivs, in dosage	40738	954744	0.0234362	40738	0.0234362
2014-04-01	300410	Penicillins and streptomycins, derivs, in dosage	16808	139887	0.00832264	16808	0.00832264
2014-05-01	300410	Penicillins and streptomycins, derivs, in dosage	38302	251124	0.00655642	38302	0.00655642
2014-06-01	300410	Penicillins and streptomycins, derivs, in dosage	45446	232573	0.00511757	45446	0.00511757
2014-07-01	300410	Penicillins and streptomycins, derivs, in dosage	49647	392615	0.00790813	49647	0.00790813
2014-08-01	300410	Penicillins and streptomycins, derivs, in dosage	41308	353824	0.00856551	41308	0.00856551
2014-09-01	300410	Penicillins and streptomycins, derivs, in dosage	9577	213431	0.0222858	9577	0.0222858
2014-10-01	300410	Penicillins and streptomycins, derivs, in dosage	29892	346566	0.0115939	29892	0.0115939
2014-11-01	300410	Penicillins and streptomycins, derivs, in dosage	12436	252062	0.0202687	12436	0.0202687
2014-12-01	300410	Penicillins and streptomycins, derivs, in dosage	40006	389123	0.00972662	40006	0.00972662
2015-01-01	300410	Penicillins and streptomycins, derivs, in dosage	16695	235378	0.0140987	16695	0.0140987
2015-02-01	300410	Penicillins and streptomycins, derivs, in dosage	22350	311094	0.0139192	22350	0.0139192
2015-03-01	300410	Penicillins and streptomycins, derivs, in dosage	7173	230896	0.0321896	7173	0.0321896
2015-04-01	300410	Penicillins and streptomycins, derivs, in dosage	12553	253300	0.0201784
2015-05-01	300410	Penicillins and streptomycins, derivs, in dosage	37681	256425	0.00680515
2015-06-01	300410	Penicillins and streptomycins, derivs, in dosage	14894	243204	0.016329
2015-07-01	300410	Penicillins and streptomycins, derivs, in dosage	17450	255985	0.0146696
2015-08-01	300410	Penicillins and streptomycins, derivs, in dosage	23889	231224	0.0096791
2015-09-01	300410	Penicillins and streptomycins, derivs, in dosage	35610	215400	0.00604886
2015-10-01	300410	Penicillins and streptomycins, derivs, in dosage	90	2245	0.0249444
2015-11-01	300410	Penicillins and streptomycins, derivs, in dosage	11920	269267	0.0225895
2015-12-01	300410	Penicillins and streptomycins, derivs, in dosage	50884	1329904	0.026136
2016-01-01	300410	Penicillins and streptomycins, derivs, in dosage	36138	1222990	0.0338422
2016-02-01	300410	Penicillins and streptomycins, derivs, in dosage	26695	565849	0.0211968
2016-03-01	300410	Penicillins and streptomycins, derivs, in dosage	25878	607425	0.0234726
2016-04-01	300410	Penicillins and streptomycins, derivs, in dosage	21490	620092	0.0288549
2016-05-01	300410	Penicillins and streptomycins, derivs, in dosage	35197	474148	0.0134713
2016-06-01	300410	Penicillins and streptomycins, derivs, in dosage	16103	259825	0.0161352
2016-07-01	300410	Penicillins and streptomycins, derivs, in dosage	106831	324879	0.00304106
2016-08-01			48771	530966	0.0108869
2016-09-01			36905	441715	0.011969
		Rule of Thumb for Interpreting Standardized Residuals
		A general rule of thumb for figuring out what the standardized residual means, is:
		If the residual is less than -2, the cell’s observed frequency is less than the expected frequency.
		Greater than 2 and the observed frequency is greater than the expected frequency.
		If your residuals are +/-3, then it means that something extremely unusual is happening. If you get +/-4, it’s something from the Twilight Zone! This makes sense if you think about the 68 95 99.7 rule: if your data is normally distributed, 95% of your data should be within 2 standard deviations from the mean. If you have something greater than that, then you’re looking at an outlier.
		USING JANUARY 2011-JANUARY 2015 volume/price
	Vapor Pressure Model: y=exp(a+b/x+cln(x))
	Coefficient Data:
	a =	-0.0550883
	b =	-172.92
	c =	-0.425878

## Sheet: Residuals
Month	Commodity	CommodityDescription	Unit Price $/gm	Constant Dollar Unit Price	Predicted Unit Price y=exp(a+b/x+cln(x))	Non-linear regression model coefficients						RESIDUAL $/gm	Std. Residual
						a + b/x + c*ln(x)	a	b	c	b/x	c*ln(x)
2011-01-01	300410	Penicillins and streptomycins, derivs, in dosage	0.0360652	0.0342239	0.0281223	-3.57119	-0.0550883	-172.92	-0.425878	-0.0505615	-3.46554	0.00610156	0.641055		YEAR	CPI	RATIO
2011-02-01	300410	Penicillins and streptomycins, derivs, in dosage	0.0399686	0.037928	0.0261659	-3.6433	-0.0550883	-172.92	-0.425878	-0.0418187	-3.54639	0.0117621	1.23578		2011	224.9	0.948945
2011-03-01	300410	Penicillins and streptomycins, derivs, in dosage	0.0382254	0.0362738	0.0223374	-3.80149	-0.0550883	-172.92	-0.425878	-0.0279174	-3.71849	0.0139364	1.46422		2012	229.594	0.968776
2011-04-01	300410	Penicillins and streptomycins, derivs, in dosage	0.0258022	0.0244848	0.0417871	-3.17517	-0.0550883	-172.92	-0.425878	-0.169364	-2.95071	-0.0173023	-1.81785		2013	232.957	0.983122
2011-05-01	300410	Penicillins and streptomycins, derivs, in dosage	0.0152233	0.0144461	0.015899	-4.1415	-0.0550883	-172.92	-0.425878	-0.0121067	-4.0743	-0.00145288	-0.152645		2014	236.736	0.998734
2011-06-01	300410	Penicillins and streptomycins, derivs, in dosage	0.0377156	0.03579	0.0378217	-3.27487	-0.0550883	-172.92	-0.425878	-0.119091	-3.10069	-0.00203174	-0.213462		2015	237.017	1
2011-07-01	300410	Penicillins and streptomycins, derivs, in dosage	0.064822	0.0615125	0.0417138	-3.17692	-0.0550883	-172.92	-0.425878	-0.16821	-2.95362	0.0197987	2.08013		2016	241	1.01688
2011-08-01	300410	Penicillins and streptomycins, derivs, in dosage	0.0426443	0.0404671	0.0347386	-3.3599	-0.0550883	-172.92	-0.425878	-0.0913955	-3.21342	0.00572845	0.601854		CONSTANT 2015
2011-09-01	300410	Penicillins and streptomycins, derivs, in dosage	0.0401797	0.0381283	0.0385958	-3.25461	-0.0550883	-172.92	-0.425878	-0.127335	-3.07219	-0.000467518	-0.0491193
2011-10-01	300410	Penicillins and streptomycins, derivs, in dosage	0.00385122	0.0036546	0.0163533	-4.11333	-0.0550883	-172.92	-0.425878	-0.0129606	-4.04528	-0.0126987	-1.33417
2011-11-01	300410	Penicillins and streptomycins, derivs, in dosage	0.0332436	0.0315464	0.0366849	-3.30539	-0.0550883	-172.92	-0.425878	-0.108008	-3.14229	-0.00513854	-0.539876
2011-12-01	300410	Penicillins and streptomycins, derivs, in dosage	0.0582341	0.055261	0.0411279	-3.19107	-0.0550883	-172.92	-0.425878	-0.159374	-2.97661	0.0141331	1.48488
2012-01-01	300410	Penicillins and streptomycins, derivs, in dosage	0.026751	0.0259157	0.04444	-3.11362	-0.0550883	-172.92	-0.425878	-0.220843	-2.83768	-0.0185243	-1.94624
2012-02-01	300410	Penicillins and streptomycins, derivs, in dosage	0.0791867	0.0767142	0.0468592	-3.06061	-0.0550883	-172.92	-0.425878	-0.576401	-2.42912	0.0298549	3.13668
2012-03-01	300410	Penicillins and streptomycins, derivs, in dosage	0.0234445	0.0227125	0.0188798	-3.96966	-0.0550883	-172.92	-0.425878	-0.0183938	-3.89618	0.00383268	0.402677
2012-04-01	300410	Penicillins and streptomycins, derivs, in dosage	0.0475409	0.0460565	0.0478198	-3.04032	-0.0550883	-172.92	-0.425878	-0.393001	-2.59223	-0.00176331	-0.18526
2012-06-01	300410	Penicillins and streptomycins, derivs, in dosage	0.0380492	0.0368612	0.0412089	-3.1891	-0.0550883	-172.92	-0.425878	-0.160557	-2.97346	-0.00434772	-0.45679
2012-07-01	300410	Penicillins and streptomycins, derivs, in dosage	0.0158351	0.0153406	0.0226852	-3.78604	-0.0550883	-172.92	-0.425878	-1.78268	-1.94827	-0.00734457	-0.77165
2012-08-01	300410	Penicillins and streptomycins, derivs, in dosage	0.00438462	0.00424771	0.011185	-4.49318	-0.0550883	-172.92	-0.425878	-2.66031	-1.77778	-0.00693728	-0.728859
2012-09-01	300410	Penicillins and streptomycins, derivs, in dosage	0.0285721	0.02768	0.0225919	-3.79017	-0.0550883	-172.92	-0.425878	-0.0287243	-3.70635	0.0050881	0.534577
2012-10-01	300410	Penicillins and streptomycins, derivs, in dosage	0.0385277	0.0373247	0.0426792	-3.15404	-0.0550883	-172.92	-0.425878	-0.18435	-2.91461	-0.00535445	-0.56256
2012-11-01	300410	Penicillins and streptomycins, derivs, in dosage	0.0123719	0.0119856	0.0225919	-3.79017	-0.0550883	-172.92	-0.425878	-0.0287243	-3.70635	-0.0106062	-1.11433
2012-12-01	300410	Penicillins and streptomycins, derivs, in dosage	0.0244567	0.023693	0.0465326	-3.0676	-0.0550883	-172.92	-0.425878	-0.288201	-2.72431	-0.0228395	-2.39961
2013-01-01	300410	Penicillins and streptomycins, derivs, in dosage	0.0144719	0.0142277	0.0155199	-4.16563	-0.0550883	-172.92	-0.425878	-0.0114214	-4.09912	-0.00129225	-0.13577
2013-02-01	300410	Penicillins and streptomycins, derivs, in dosage	0.017826	0.0175252	0.0256829	-3.66193	-0.0550883	-172.92	-0.425878	-0.0398434	-3.567	-0.00815768	-0.857079
2013-03-01	300410	Penicillins and streptomycins, derivs, in dosage	0.0143074	0.0140659	0.0272024	-3.60445	-0.0550883	-172.92	-0.425878	-0.0462973	-3.50306	-0.0131365	-1.38018
2013-04-01	300410	Penicillins and streptomycins, derivs, in dosage	0.0273243	0.0268631	0.0360538	-3.32274	-0.0550883	-172.92	-0.425878	-0.10232	-3.16533	-0.00919073	-0.965615
2013-05-01	300410	Penicillins and streptomycins, derivs, in dosage	0.0312505	0.0307231	0.0344478	-3.36831	-0.0550883	-172.92	-0.425878	-0.0891342	-3.22409	-0.00372469	-0.391331
2013-06-01	300410	Penicillins and streptomycins, derivs, in dosage	0.0118624	0.0116622	0.0158001	-4.14774	-0.0550883	-172.92	-0.425878	-0.0119255	-4.08073	-0.00413788	-0.434743
2013-07-01	300410	Penicillins and streptomycins, derivs, in dosage	0.0212315	0.0208732	0.0117113	-4.4472	-0.0550883	-172.92	-0.425878	-0.00581929	-4.3863	0.00916192	0.962588
2013-08-01	300410	Penicillins and streptomycins, derivs, in dosage										0	0
2013-09-01	300410	Penicillins and streptomycins, derivs, in dosage	0.0143419	0.0140999	0.0218319	-3.82439	-0.0550883	-172.92	-0.425878	-0.0263598	-3.74294	-0.00773199	-0.812354
2013-10-01	300410	Penicillins and streptomycins, derivs, in dosage	0.0168275	0.0165435	0.0277009	-3.58629	-0.0550883	-172.92	-0.425878	-0.0485731	-3.48263	-0.0111574	-1.17224
2013-11-01	300410	Penicillins and streptomycins, derivs, in dosage	0.0231682	0.0227771	0.0198696	-3.91857	-0.0550883	-172.92	-0.425878	-0.0208589	-3.84262	0.00290755	0.305479
2013-12-01	300410	Penicillins and streptomycins, derivs, in dosage	0.019767	0.0194334	0.00942323	-4.66458	-0.0550883	-172.92	-0.425878	-0.00347383	-4.60601	0.0100102	1.05171
2014-01-01	300410	Penicillins and streptomycins, derivs, in dosage	0.0200982	0.0200727	0.0161345	-4.12679	-0.0550883	-172.92	-0.425878	-0.012545	-4.05916	0.00393818	0.413761
2014-02-01	300410	Penicillins and streptomycins, derivs, in dosage	0.0183844	0.0183611	0.0246784	-3.70183	-0.0550883	-172.92	-0.425878	-0.0359502	-3.61079	-0.00631723	-0.663714
2014-03-01	300410	Penicillins and streptomycins, derivs, in dosage	0.0234362	0.0234065	0.0102549	-4.58	-0.0550883	-172.92	-0.425878	-0.00424469	-4.52066	0.0131516	1.38176
2014-04-01	300410	Penicillins and streptomycins, derivs, in dosage	0.00832264	0.00831211	0.0148611	-4.20901	-0.0550883	-172.92	-0.425878	-0.010288	-4.14363	-0.006549	-0.688065
2014-05-01	300410	Penicillins and streptomycins, derivs, in dosage	0.00655642	0.00654812	0.0105249	-4.55401	-0.0550883	-172.92	-0.425878	-0.00451466	-4.4944	-0.00397682	-0.417821
2014-06-01	300410	Penicillins and streptomycins, derivs, in dosage	0.00511757	0.00511109	0.00979256	-4.62613	-0.0550883	-172.92	-0.425878	-0.00380496	-4.56724	-0.00468147	-0.491854
2014-07-01	300410	Penicillins and streptomycins, derivs, in dosage	0.00790813	0.00789812	0.00943373	-4.66346	-0.0550883	-172.92	-0.425878	-0.003483	-4.60489	-0.00153561	-0.161337
2014-08-01	300410	Penicillins and streptomycins, derivs, in dosage	0.00856551	0.00855467	0.010195	-4.58586	-0.0550883	-172.92	-0.425878	-0.00418612	-4.52658	-0.00164035	-0.172342
2014-09-01	300410	Penicillins and streptomycins, derivs, in dosage	0.0222858	0.0222576	0.0187376	-3.97722	-0.0550883	-172.92	-0.425878	-0.0180558	-3.90408	0.00351997	0.369822
2014-10-01	300410	Penicillins and streptomycins, derivs, in dosage	0.0115939	0.0115793	0.0116821	-4.4497	-0.0550883	-172.92	-0.425878	-0.00578484	-4.38882	-0.000102836	-0.0108043
2014-11-01	300410	Penicillins and streptomycins, derivs, in dosage	0.0202687	0.0202431	0.0168345	-4.08432	-0.0550883	-172.92	-0.425878	-0.0139048	-4.01533	0.00340857	0.358118
2014-12-01	300410	Penicillins and streptomycins, derivs, in dosage	0.00972662	0.0097143	0.0103336	-4.57235	-0.0550883	-172.92	-0.425878	-0.00432236	-4.51294	-0.000619316	-0.0650679
2015-01-01	300410	Penicillins and streptomycins, derivs, in dosage	0.0140987	0.0140987	0.0149028	-4.2062	-0.0550883	-172.92	-0.425878	-0.0103576	-4.14076	-0.000804118	-0.084484
2015-02-01	300410	Penicillins and streptomycins, derivs, in dosage	0.0139192	0.0139192	0.0131963	-4.32782	-0.0550883	-172.92	-0.425878	-0.00773693	-4.26499	0.000722903	0.0759512
2015-03-01	300410	Penicillins and streptomycins, derivs, in dosage	0.0321896	0.0321896	0.0210643	-3.86018	-0.0550883	-172.92	-0.425878	-0.0241071	-3.78098	0.0111253	1.16887
2015-04-01	300410	Penicillins and streptomycins, derivs, in dosage	0.0201784	0.0201784	0.0167697	-4.08818	-0.0550883	-172.92	-0.425878	-0.0137752	-4.01932	0.00340876	0.358138
2015-05-01	300410	Penicillins and streptomycins, derivs, in dosage	0.00680515	0.00680515	0.0105977	-4.54712	-0.0550883	-172.92	-0.425878	-0.00458906	-4.48744	-0.00379252	-0.398458
2015-06-01	300410	Penicillins and streptomycins, derivs, in dosage	0.016329	0.016329	0.0156256	-4.15884	-0.0550883	-172.92	-0.425878	-0.0116101	-4.09214	0.000703353	0.0738971
2015-07-01	300410	Penicillins and streptomycins, derivs, in dosage	0.0146696	0.0146696	0.0146313	-4.22459	-0.0550883	-172.92	-0.425878	-0.00990948	-4.15959	3.83353e-05	0.00402767
2015-08-01	300410	Penicillins and streptomycins, derivs, in dosage	0.0096791	0.0096791	0.0128337	-4.35568	-0.0550883	-172.92	-0.425878	-0.00723849	-4.29335	-0.0031546	-0.331435	Volume kg/month	Residual x Volume traded during blockade month
2015-09-01	300410	Penicillins and streptomycins, derivs, in dosage	0.00604886	0.00604886	0.010853	-4.52331	-0.0550883	-172.92	-0.425878	-0.00485595	-4.46337	-0.00480415	-0.504744	35610	-171076
2015-10-01	300410	Penicillins and streptomycins, derivs, in dosage	0.0249444	0.0249444	0.0203882	-3.8928	-0.0550883	-172.92	-0.425878	-1.92134	-1.91637	0.00455621	0.478694	90	410.059
2015-11-01	300410	Penicillins and streptomycins, derivs, in dosage	0.0225895	0.0225895	0.0171308	-4.06688	-0.0550883	-172.92	-0.425878	-0.0145067	-3.99728	0.00545873	0.573517	11920	65068.1
2015-12-01	300410	Penicillins and streptomycins, derivs, in dosage	0.026136	0.026136	0.00933616	-4.67386	-0.0550883	-172.92	-0.425878	-0.00339832	-4.61537	0.0167998	1.76506	50884	854843
2016-01-01	300410	Penicillins and streptomycins, derivs, in dosage	0.0338422	0.0344134	0.010786	-4.52951	-0.0550883	-172.92	-0.425878	-0.004785	-4.46964	0.0236274	2.4824	36138	853848
2016-02-01	300410	Penicillins and streptomycins, derivs, in dosage	0.0211968	0.0215546	0.0122501	-4.40222	-0.0550883	-172.92	-0.425878	-0.00647763	-4.34065	0.00930442	0.977561	26695	248382
2016-03-01	300410	Penicillins and streptomycins, derivs, in dosage	0.0234726	0.0238688	0.0124108	-4.38918	-0.0550883	-172.92	-0.425878	-0.00668214	-4.32741	0.011458	1.20382	25878	296509
2016-04-01	300410	Penicillins and streptomycins, derivs, in dosage	0.0288549	0.0293419	0.0134145	-4.31142	-0.0550883	-172.92	-0.425878	-0.00804655	-4.24828	0.0159274	1.6734		2.14798e+06
2016-05-01	300410	Penicillins and streptomycins, derivs, in dosage	0.0134713	0.0136986	0.0109064	-4.5184	-0.0550883	-172.92	-0.425878	-0.00491293	-4.4584	0.00279218	0.293358
2016-06-01	300410	Penicillins and streptomycins, derivs, in dosage	0.0161352	0.0164075	0.015128	-4.19121	-0.0550883	-172.92	-0.425878	-0.0107384	-4.12538	0.00127953	0.134433
2016-07-01	300410	Penicillins and streptomycins, derivs, in dosage	0.00304106	0.00309238	0.0068196	-4.98795	-0.0550883	-172.92	-0.425878	-0.00161863	-4.93125	-0.00372722	-0.391597
2016-08-01				0.0110707	0.00950493	-4.65595	-0.0550883	-172.92	-0.425878	-0.00354556	-4.59731	0.00156574	0.164503		2.14798e+06
2016-09-01				0.012171	0.010691	-4.53835	-0.0550883	-172.92	-0.425878	-0.00468555	-4.47858	0.00148	0.155495
		Rule of Thumb for Interpreting Standardized Residuals
		A general rule of thumb for figuring out what the standardized residual means, is:									MEAN RESIDUAL	0.000728512
											STD DEV RESIDUAL	0.009518	1
		If the residual is less than -2, the cell’s observed frequency is less than the expected frequency.
		Greater than 2 and the observed frequency is greater than the expected frequency.
		If your residuals are +/-3, then it means that something extremely unusual is happening. If you get +/-4, it’s something from the Twilight Zone! This makes sense if you think about the 68 95 99.7 rule: if your data is normally distributed, 95% of your data should be within 2 standard deviations from the mean. If you have something greater than that, then you’re looking at an outlier.
